# Supplementary material for: Mesenchymal to amoeboid transition is associated with stem-like features of melanoma cells
Source: Cell Commun Signal. 2014 Apr 1;12:24. doi: 10.1186/1478-811X-12-24 (PMC4022383; doi:10.1186/1478-811X-12-24)
Supplement: Additional file 1: Table S1 — GSEA analysis output. Gene Set Enrichment Analysis was performed with C2 and C5 collections of gene sets as described in the Methods section. [file 1478-811X-12-24-S1.xls]

## Sheet: Significant gene sets
Supplementary Table S1. GSEA analysis output
Gene set enrichment analysis was performed using the GSEA v2.0 (Subramanian et al., 2005) on the pre-ranked gene list by applying the t-test statistics as ranking criteria.
Both C2 (canonical pathways and signatures from the literature) and C5 (gene ontology terms) gene set collections from the MSigDB database (http://www.broadinstitute.org/gsea/msigdb) were tested for enrichment and gene sets with FDR<1% were considered significantly enriched.
NAME	SIZE	NES	NOM p-val	FDR q-val	Enriched in:
REACTOME_COLLAGEN_FORMATION	57	-2.54695	0	0	ctrl
BOQUEST_STEM_CELL_UP	254	-2.41783	0	0	ctrl
SANA_RESPONSE_TO_IFNG_UP	74	-2.45899	0	0	ctrl
NAKAYAMA_SOFT_TISSUE_TUMORS_PCA2_DN	75	-2.33721	0	0.000164683	ctrl
ANASTASSIOU_CANCER_MESENCHYMAL_TRANSITION_SIGNATURE	63	-2.34817	0	0.00019762	ctrl
MEISSNER_BRAIN_HCP_WITH_H3K27ME3	262	-2.37599	0	0.000247025	ctrl
KIM_GLIS2_TARGETS_UP	83	-2.23389	0	0.000548558	ctrl
FURUKAWA_DUSP6_TARGETS_PCI35_UP	71	-2.23725	0	0.000617128	ctrl
ROSTY_CERVICAL_CANCER_PROLIFERATION_CLUSTER	137	-2.21851	0	0.00062604	ctrl
PROTEINACEOUS_EXTRACELLULAR_MATRIX	95	-2.2237	0	0.000688644	ctrl
KEGG_ECM_RECEPTOR_INTERACTION	84	-2.26353	0	0.000705289	ctrl
CONCANNON_APOPTOSIS_BY_EPOXOMICIN_DN	160	-2.21525	0	0.000735195	ctrl
SENESE_HDAC2_TARGETS_DN	121	-2.21023	0	0.000828168	ctrl
ROZANOV_MMP14_TARGETS_SUBSET	33	-2.19756	0	0.000921137	ctrl
HOELZEL_NF1_TARGETS_DN	102	-2.19562	0	0.000924172	ctrl
KEGG_ASTHMA	28	-2.19289	0	0.000926699	ctrl
PID_INTEGRIN1_PATHWAY	66	-2.19993	0	0.000978708	ctrl
EXTRACELLULAR_MATRIX_PART	54	-2.20304	0	0.000980648	ctrl
LA_MEN1_TARGETS	24	-2.18743	0	0.00102589	ctrl
KEGG_INTESTINAL_IMMUNE_NETWORK_FOR_IGA_PRODUCTION	44	-2.20342	0	0.00105069	ctrl
KANG_DOXORUBICIN_RESISTANCE_UP	53	-2.18154	0	0.00111652	ctrl
MEISSNER_NPC_HCP_WITH_H3_UNMETHYLATED	511	-2.1476	0	0.00168097	ctrl
KIM_ALL_DISORDERS_DURATION_CORR_DN	139	-2.15268	0	0.00174205	ctrl
AIGNER_ZEB1_TARGETS	34	-2.1478	0	0.00175101	ctrl
CLASPER_LYMPHATIC_VESSELS_DURING_METASTASIS_DN	34	-2.15938	0	0.00177667	ctrl
LIU_PROSTATE_CANCER_DN	457	-2.12043	0	0.00183182	ctrl
CUI_TCF21_TARGETS_2_UP	417	-2.12198	0	0.00189091	ctrl
OXIDOREDUCTASE_ACTIVITY	281	-2.12295	0	0.00195394	ctrl
KEGG_CELL_ADHESION_MOLECULES_CAMS	130	-2.12744	0	0.00198777	ctrl
KEGG_ALLOGRAFT_REJECTION	35	-2.12962	0	0.00205876	ctrl
FARMER_BREAST_CANCER_CLUSTER_5	19	-2.13038	0	0.00209803	ctrl
BOQUEST_STEM_CELL_CULTURED_VS_FRESH_DN	29	-2.1331	0	0.00210334	ctrl
MIKKELSEN_NPC_HCP_WITH_H3K27ME3	333	-2.10784	0	0.00212403	ctrl
EXTRACELLULAR_MATRIX	96	-2.10844	0	0.00215863	ctrl
LIU_VAV3_PROSTATE_CARCINOGENESIS_UP	86	-2.10057	0	0.00228668	ctrl
PICCALUGA_ANGIOIMMUNOBLASTIC_LYMPHOMA_UP	202	-2.0981	0	0.00233047	ctrl
ROSS_AML_WITH_MLL_FUSIONS	74	-2.08553	0	0.00261088	ctrl
NIKOLSKY_BREAST_CANCER_16P13_AMPLICON	115	-2.09077	0	0.00263782	ctrl
MOSERLE_IFNA_RESPONSE	31	-2.08629	0	0.00267782	ctrl
CHICAS_RB1_TARGETS_GROWING	232	-2.08688	0	0.00274829	ctrl
PHOSPHOLIPASE_C_ACTIVITY	15	-2.07086	0	0.0033052	ctrl
SENESE_HDAC1_AND_HDAC2_TARGETS_DN	217	-2.06457	0	0.00357603	ctrl
REACTOME_EXTRACELLULAR_MATRIX_ORGANIZATION	83	-2.06278	0	0.0037203	ctrl
ISHIDA_E2F_TARGETS	51	-2.05161	0	0.0041192	ctrl
ALCALAY_AML_BY_NPM1_LOCALIZATION_DN	180	-2.05371	0	0.00412328	ctrl
BIOCARTA_INTRINSIC_PATHWAY	23	-2.05037	0	0.0041998	ctrl
SERVITJA_ISLET_HNF1A_TARGETS_UP	162	-2.04123	0	0.00456538	ctrl
KEGG_GRAFT_VERSUS_HOST_DISEASE	37	-2.03764	0	0.00473558	ctrl
GRAHAM_NORMAL_QUIESCENT_VS_NORMAL_DIVIDING_DN	85	-2.02263	0	0.00561265	ctrl
HSIAO_LIVER_SPECIFIC_GENES	240	-2.01814	0	0.00577374	ctrl
LEE_NEURAL_CREST_STEM_CELL_UP	142	-2.01751	0	0.00579464	ctrl
MIKKELSEN_MEF_HCP_WITH_H3K27ME3	571	-2.01845	0	0.00588922	ctrl
SMID_BREAST_CANCER_NORMAL_LIKE_UP	448	-2.01438	0	0.00597964	ctrl
CROONQUIST_IL6_DEPRIVATION_DN	97	-2.00899	0	0.0063022	ctrl
BROWNE_INTERFERON_RESPONSIVE_GENES	66	-2.00327	0	0.0063821	ctrl
CHICAS_RB1_TARGETS_CONFLUENT	544	-2.00416	0	0.00646089	ctrl
ROZANOV_MMP14_TARGETS_UP	259	-2.0017	0	0.00647462	ctrl
JI_RESPONSE_TO_FSH_UP	70	-2.00453	0	0.00656037	ctrl
COLLAGEN	22	-1.99448	0	0.00694363	ctrl
OXIDOREDUCTASE_ACTIVITY_GO_0016616	56	-1.99083	0	0.00726613	ctrl
BIOCARTA_COMP_PATHWAY	18	-1.98944	0	0.00733811	ctrl
ZHAN_MULTIPLE_MYELOMA_PR_UP	45	-1.98689	0	0.0076128	ctrl
GRAHAM_CML_DIVIDING_VS_NORMAL_QUIESCENT_UP	176	-1.98515	0	0.00763157	ctrl
WEINMANN_ADAPTATION_TO_HYPOXIA_UP	27	-1.98337	0	0.00769585	ctrl
PID_WNT_SIGNALING_PATHWAY	27	-1.97719	0	0.00803683	ctrl
MIKKELSEN_MCV6_HCP_WITH_H3K27ME3	422	-1.97788	0	0.00806964	ctrl
CHARAFE_BREAST_CANCER_BASAL_VS_MESENCHYMAL_UP	118	-1.97851	0	0.00816339	ctrl
SUBSTRATE_SPECIFIC_CHANNEL_ACTIVITY	151	-1.96953	0	0.00845572	ctrl
SERVITJA_ISLET_HNF1A_TARGETS_DN	105	-1.9729	0	0.00856506	ctrl
CAIRO_LIVER_DEVELOPMENT_DN	217	-1.97061	0	0.00857185	ctrl
BENNETT_SYSTEMIC_LUPUS_ERYTHEMATOSUS	30	-1.96968	0	0.00857482	ctrl
ISSAEVA_MLL2_TARGETS	60	-1.97196	0	0.00858366	ctrl
PHOSPHORIC_DIESTER_HYDROLASE_ACTIVITY	39	-1.96549	0	0.00886177	ctrl
MEISSNER_BRAIN_HCP_WITH_H3K4ME2_AND_H3K27ME3	57	-1.96415	0	0.00888716	ctrl
PEPTIDE_RECEPTOR_ACTIVITY	52	-1.95982	0	0.00919692	ctrl
BERENJENO_TRANSFORMED_BY_RHOA_DN	381	-1.95052	0	0.00963822	ctrl
BROWNE_HCMV_INFECTION_18HR_DN	172	-1.95072	0	0.00970911	ctrl
OXIDOREDUCTASE_ACTIVITY_ACTING_ON_CH_OH_GROUP_OF_DONORS	62	-1.95087	0	0.00983048	ctrl
STEGER_ADIPOGENESIS_DN	24	-1.95422	0.00185874	0.00992421	ctrl
ZHU_CMV_24_HR_DN	88	-1.95087	0	0.00995491	ctrl
VANDESLUIS_COMMD1_TARGETS_GROUP_4_DN	16	-1.95091	0	0.0100825	ctrl
CROONQUIST_NRAS_SIGNALING_DN	71	-1.95143	0	0.0101374	ctrl
NAGASHIMA_EGF_SIGNALING_UP	57	2.77314	0	0	treated
NAGASHIMA_NRG1_SIGNALING_UP	169	2.82579	0	0	treated
CHEN_HOXA5_TARGETS_9HR_UP	216	3.74492	0	0	treated
DEBIASI_APOPTOSIS_BY_REOVIRUS_INFECTION_UP	303	2.51672	0	0	treated
KARLSSON_TGFB1_TARGETS_UP	124	2.42612	0	0	treated
AMIT_SERUM_RESPONSE_120_MCF10A	63	2.46883	0	0	treated
KIM_WT1_TARGETS_8HR_UP	160	2.40246	0	0	treated
KIM_WT1_TARGETS_UP	208	2.42077	0	0	treated
PHONG_TNF_TARGETS_UP	63	2.52592	0	0	treated
SENESE_HDAC1_AND_HDAC2_TARGETS_UP	227	2.78995	0	0	treated
BILD_HRAS_ONCOGENIC_SIGNATURE	251	2.62378	0	0	treated
DACOSTA_UV_RESPONSE_VIA_ERCC3_COMMON_DN	471	2.72267	0	0	treated
GARGALOVIC_RESPONSE_TO_OXIDIZED_PHOSPHOLIPIDS_BLACK_UP	34	2.65732	0	0	treated
GARGALOVIC_RESPONSE_TO_OXIDIZED_PHOSPHOLIPIDS_BLUE_UP	122	3.30365	0	0	treated
GARGALOVIC_RESPONSE_TO_OXIDIZED_PHOSPHOLIPIDS_RED_UP	17	2.41905	0	0	treated
GARGALOVIC_RESPONSE_TO_OXIDIZED_PHOSPHOLIPIDS_TURQUOISE_UP	77	2.50785	0	0	treated
GHANDHI_BYSTANDER_IRRADIATION_UP	84	2.39981	0	0	treated
GHANDHI_DIRECT_IRRADIATION_UP	105	2.63903	0	0	treated
MITSIADES_RESPONSE_TO_APLIDIN_UP	418	2.74322	0	0	treated
PODAR_RESPONSE_TO_ADAPHOSTIN_UP	139	2.48869	0	0	treated
GARY_CD5_TARGETS_DN	420	2.52017	0	0	treated
MILI_PSEUDOPODIA_HAPTOTAXIS_UP	501	2.72703	0	0	treated
PICCALUGA_ANGIOIMMUNOBLASTIC_LYMPHOMA_DN	128	3.08283	0	0	treated
REACTOME_GENERIC_TRANSCRIPTION_PATHWAY	334	2.61444	0	0	treated
SENESE_HDAC1_TARGETS_UP	429	2.96761	0	0	treated
SENESE_HDAC2_TARGETS_UP	110	2.52531	0	0	treated
SHEN_SMARCA2_TARGETS_UP	414	2.40397	0	0	treated
ZWANG_CLASS_1_TRANSIENTLY_INDUCED_BY_EGF	497	2.45507	0	0	treated
BLUM_RESPONSE_TO_SALIRASIB_UP	240	2.3521	0	6.88927e-05	treated
MARTINEZ_RESPONSE_TO_TRABECTEDIN_DN	263	2.35677	0	7.12683e-05	treated
SESTO_RESPONSE_TO_UV_C0	105	2.34619	0	9.63388e-05	treated
CONCANNON_APOPTOSIS_BY_EPOXOMICIN_UP	232	2.34839	0	9.94465e-05	treated
BROWNE_HCMV_INFECTION_16HR_UP	216	2.32359	0	0.000116247	treated
ONDER_CDH1_TARGETS_1_DN	166	2.33927	0	0.000119666	treated
DING_LUNG_CANCER_EXPRESSION_BY_COPY_NUMBER	98	2.34538	0	0.000123292	treated
THEILGAARD_NEUTROPHIL_AT_SKIN_WOUND_UP	77	2.31955	0	0.000141255	treated
DEN_INTERACT_WITH_LCA5	24	2.29034	0	0.000200299	treated
PLASARI_TGFB1_TARGETS_1HR_UP	34	2.29613	0	0.000205307	treated
PEDERSEN_METASTASIS_BY_ERBB2_ISOFORM_1	45	2.29981	0	0.000210571	treated
ZHANG_ANTIVIRAL_RESPONSE_TO_RIBAVIRIN_DN	49	2.27692	0	0.000215196	treated
GARGALOVIC_RESPONSE_TO_OXIDIZED_PHOSPHOLIPIDS_MAGENTA_UP	26	2.30179	0	0.000216112	treated
SENESE_HDAC3_TARGETS_UP	471	2.28085	0	0.000220319	treated
AMIT_EGF_RESPONSE_60_HELA	43	2.30526	0	0.000221953	treated
IVANOVSKA_MIR106B_TARGETS	88	2.27077	0	0.000280843	treated
ZWANG_CLASS_3_TRANSIENTLY_INDUCED_BY_EGF	217	2.26301	0	0.000291498	treated
GARGALOVIC_RESPONSE_TO_OXIDIZED_PHOSPHOLIPIDS_YELLOW_UP	31	2.26751	0	0.000297976	treated
NGUYEN_NOTCH1_TARGETS_DN	85	2.25751	0	0.000351712	treated
NOUZOVA_TRETINOIN_AND_H4_ACETYLATION	135	2.22056	0	0.000643535	treated
CASORELLI_ACUTE_PROMYELOCYTIC_LEUKEMIA_UP	163	2.21798	0	0.000672181	treated
ZHENG_RESPONSE_TO_ARSENITE_UP	18	2.20344	0	0.000907917	treated
AMUNDSON_RESPONSE_TO_ARSENITE	212	2.19383	0	0.000992859	treated
NIKOLSKY_BREAST_CANCER_19Q13.1_AMPLICON	22	2.17924	0	0.00107104	treated
PRAMOONJAGO_SOX4_TARGETS_UP	52	2.18394	0	0.00107174	treated
DORN_ADENOVIRUS_INFECTION_48HR_DN	40	2.18477	0	0.00107263	treated
CELLULAR_PROTEIN_CATABOLIC_PROCESS	56	2.16377	0	0.00108568	treated
KRIGE_AMINO_ACID_DEPRIVATION	29	2.16538	0	0.00108666	treated
LINDGREN_BLADDER_CANCER_WITH_LOH_IN_CHR9Q	111	2.17572	0	0.00110607	treated
AMIT_EGF_RESPONSE_240_HELA	59	2.17664	0	0.00110746	treated
WANG_METHYLATED_IN_BREAST_CANCER	35	2.15136	0	0.00129419	treated
ZHENG_FOXP3_TARGETS_IN_THYMUS_UP	188	2.14495	0	0.00131954	treated
BROWNE_HCMV_INFECTION_20HR_UP	231	2.14757	0	0.0013241	treated
BROWNE_HCMV_INFECTION_14HR_UP	153	2.14071	0	0.0013638	treated
XU_HGF_SIGNALING_NOT_VIA_AKT1_6HR	26	2.13561	0	0.00138554	treated
SARTIPY_NORMAL_AT_INSULIN_RESISTANCE_UP	33	2.13638	0	0.00139125	treated
SESTO_RESPONSE_TO_UV_C1	72	2.12715	0	0.00149092	treated
DACOSTA_UV_RESPONSE_VIA_ERCC3_TTD_DN	81	2.12123	0	0.00151727	treated
REGULATION_OF_TRANSLATIONAL_INITIATION	30	2.12506	0	0.00153088	treated
WENDT_COHESIN_TARGETS_UP	30	2.12165	0.00220264	0.00153926	treated
DAZARD_RESPONSE_TO_UV_NHEK_DN	309	2.11528	0	0.00154014	treated
BILD_CTNNB1_ONCOGENIC_SIGNATURE	78	2.11677	0	0.00154726	treated
DEURIG_T_CELL_PROLYMPHOCYTIC_LEUKEMIA_DN	300	2.12374	0	0.00155446	treated
MAHADEVAN_RESPONSE_TO_MP470_DN	19	2.11809	0	0.00155457	treated
FINETTI_BREAST_CANCERS_KINOME_GRAY	15	2.12199	0	0.00156189	treated
CAFFAREL_RESPONSE_TO_THC_UP	32	2.10872	0	0.0016023	treated
GENERAL_RNA_POLYMERASE_II_TRANSCRIPTION_FACTOR_ACTIVITY	30	2.10742	0	0.00162227	treated
GARGALOVIC_RESPONSE_TO_OXIDIZED_PHOSPHOLIPIDS_GREEN_UP	22	2.10688	0	0.00165602	treated
AMIT_EGF_RESPONSE_120_HELA	67	2.09756	0	0.00194352	treated
PACHER_TARGETS_OF_IGF1_AND_IGF2_UP	35	2.09469	0	0.00203704	treated
RAMALHO_STEMNESS_UP	201	2.08923	0	0.00218148	treated
WANG_CLIM2_TARGETS_DN	179	2.06927	0	0.00272085	treated
PUIFFE_INVASION_INHIBITED_BY_ASCITES_DN	138	2.07111	0	0.00272481	treated
REACTOME_TRANSCRIPTION	179	2.06958	0	0.00272923	treated
WANG_LMO4_TARGETS_DN	338	2.07126	0	0.00275887	treated
DAZARD_RESPONSE_TO_UV_SCC_DN	117	2.06732	0	0.00278684	treated
IKEDA_MIR30_TARGETS_UP	114	2.06331	0	0.00296198	treated
REACTOME_DEADENYLATION_OF_MRNA	19	2.06174	0	0.00302338	treated
TRANSLATIONAL_INITIATION	38	2.0604	0	0.00302456	treated
PROTEIN_CATABOLIC_PROCESS	64	2.05772	0	0.00310685	treated
LINDSTEDT_DENDRITIC_CELL_MATURATION_B	53	2.05443	0	0.00312908	treated
GESERICK_TERT_TARGETS_DN	21	2.05512	0	0.00312978	treated
REACTOME_REGULATORY_RNA_PATHWAYS	25	2.05229	0	0.00313919	treated
REACTOME_RNA_POL_II_TRANSCRIPTION	97	2.05269	0	0.00315134	treated
NEMETH_INFLAMMATORY_RESPONSE_LPS_UP	87	2.04808	0	0.003294	treated
BROCKE_APOPTOSIS_REVERSED_BY_IL6	140	2.0458	0	0.0033358	treated
HOLLEMAN_VINCRISTINE_RESISTANCE_B_ALL_UP	37	2.04409	0	0.00336607	treated
SMIRNOV_RESPONSE_TO_IR_2HR_UP	50	2.03647	0	0.00380574	treated
AMIT_EGF_RESPONSE_480_MCF10A	42	2.03379	0	0.00384315	treated
PID_ERBB1_INTERNALIZATION_PATHWAY	40	2.03426	0	0.00385066	treated
WINZEN_DEGRADED_VIA_KHSRP	98	2.03127	0	0.00391952	treated
AMIT_SERUM_RESPONSE_60_MCF10A	56	2.02111	0	0.00440672	treated
SCHLOSSER_MYC_TARGETS_REPRESSED_BY_SERUM	157	2.02002	0	0.00441157	treated
VANHARANTA_UTERINE_FIBROID_WITH_7Q_DELETION_UP	66	2.02054	0	0.00442457	treated
JOHNSTONE_PARVB_TARGETS_2_DN	319	2.01556	0	0.00458831	treated
DORN_ADENOVIRUS_INFECTION_32HR_DN	39	2.01155	0	0.00483192	treated
BIOCARTA_EIF_PATHWAY	16	2.00902	0	0.00486423	treated
PHONG_TNF_RESPONSE_VIA_P38_PARTIAL	158	2.00078	0	0.00527544	treated
MIZUSHIMA_AUTOPHAGOSOME_FORMATION	19	1.99796	0	0.00549543	treated
SPIELMAN_LYMPHOBLAST_EUROPEAN_VS_ASIAN_DN	567	1.99571	0	0.00553616	treated
REACTOME_RNA_POL_II_TRANSCRIPTION_PRE_INITIATION_AND_PROMOTER_OPENING	36	1.99608	0	0.00556838	treated
DACOSTA_UV_RESPONSE_VIA_ERCC3_XPCS_DN	86	1.98858	0	0.00597398	treated
GENTILE_UV_HIGH_DOSE_DN	306	1.98359	0	0.00626195	treated
GINESTIER_BREAST_CANCER_ZNF217_AMPLIFIED_UP	71	1.97924	0	0.00652984	treated
UZONYI_RESPONSE_TO_LEUKOTRIENE_AND_THROMBIN	36	1.97433	0	0.00675798	treated
CHANDRAN_METASTASIS_UP	197	1.97453	0	0.00680869	treated
AMIT_EGF_RESPONSE_40_HELA	42	1.97178	0	0.00686505	treated
GROSS_HYPOXIA_VIA_ELK3_DN	153	1.97233	0	0.00687068	treated
ELVIDGE_HIF1A_TARGETS_UP	65	1.96915	0	0.00701031	treated
TIAN_TNF_SIGNALING_NOT_VIA_NFKB	21	1.9683	0	0.00702983	treated
CHANDRAN_METASTASIS_TOP50_UP	37	1.96714	0.00226244	0.00709221	treated
BURTON_ADIPOGENESIS_PEAK_AT_2HR	50	1.96183	0	0.00733333	treated
NAM_FXYD5_TARGETS_DN	18	1.96204	0	0.00738536	treated
MIDORIKAWA_AMPLIFIED_IN_LIVER_CANCER	51	1.96209	0	0.00743818	treated
GINESTIER_BREAST_CANCER_20Q13_AMPLIFICATION_DN	165	1.95765	0	0.00774413	treated
REACTOME_RNA_POL_III_TRANSCRIPTION	33	1.95391	0	0.007963	treated
REACTOME_BMAL1_CLOCK_NPAS2_ACTIVATES_CIRCADIAN_EXPRESSION	35	1.95062	0	0.00823804	treated
SCHAEFFER_PROSTATE_DEVELOPMENT_AND_CANCER_BOX4_DN	32	1.94834	0.00221239	0.00828714	treated
LINSLEY_MIR16_TARGETS	197	1.9486	0	0.0083121	treated
HOLLEMAN_VINCRISTINE_RESISTANCE_ALL_UP	26	1.94258	0	0.00864371	treated
GENTILE_UV_RESPONSE_CLUSTER_D5	37	1.94351	0	0.00867409	treated
JOHNSTONE_PARVB_TARGETS_1_DN	59	1.94294	0	0.0086788	treated
KANG_DOXORUBICIN_RESISTANCE_DN	18	1.94101	0.00207469	0.00872723	treated
MRNA_METABOLIC_PROCESS	83	1.94037	0	0.00876254	treated
TIAN_TNF_SIGNALING_VIA_NFKB	28	1.93923	0	0.00878163	treated
PID_CIRCADIANPATHWAY	16	1.93455	0.0021322	0.00901887	treated
GALINDO_IMMUNE_RESPONSE_TO_ENTEROTOXIN	83	1.93492	0	0.00906303	treated
GENTILE_RESPONSE_CLUSTER_D3	61	1.93231	0	0.00917427	treated
OSMAN_BLADDER_CANCER_UP	392	1.9328	0	0.0092114	treated
SESTO_RESPONSE_TO_UV_C5	46	1.92718	0	0.00956309	treated
MOREAUX_MULTIPLE_MYELOMA_BY_TACI_DN	164	1.92624	0	0.0095835	treated
ELVIDGE_HYPOXIA_DN	142	1.92527	0	0.00959667	treated
